# Supplementary material for: Effects of Larval Diet on the Male Reproductive Traits in the West Indian Sweet Potato Weevils Euscepes postfasciatus (Coleoptera: Curculionidae)
Source: Insects. 2022 Apr 14;13(4):389. doi: 10.3390/insects13040389 (PMC9031274; doi:10.3390/insects13040389)
Supplement: Supplementary file 1 [file insects-13-00389-s001.zip]

Archive with 1 entries (1 files):
- insects-1595926-supplementary.pdf
